# Supplementary material for: FimH and Type 1 Pili Mediated Tumor Cell Cytotoxicity by Uropathogenic Escherichia coli In Vitro
Source: Pathogens. 2023 May 23;12(6):751. doi: 10.3390/pathogens12060751 (PMC10304368; doi:10.3390/pathogens12060751)
Supplement: Supplementary file 1 [file pathogens-12-00751-s001.zip]

Archive with 1 entries (1 files):
- pathogens-2368460-supplementary.pdf
